# Supplementary material for: Complex reproductive secretions occur in all extant gymnosperm lineages: a proteomic survey of gymnosperm pollination drops
Source: Plant Reprod. 2018 Nov 14;32(2):153–66. doi: 10.1007/s00497-018-0348-z (PMC6500509; doi:10.1007/s00497-018-0348-z)
Supplement: Supplementary file 3 — Supplementary material 3 (XLSX 60 kb) [file 497_2018_348_MOESM3_ESM.xlsx]

## Sheet: Ceratozamia hildae
Title: Complex reproductive secretions occur in all extant gymnosperm lineages: A proteomic survey of gymnosperm pollination drops Journal: Plant Reproduction Authors: Natalie Prior, Stefan A. Little, Ian Boyes, Patrick Griffith, Chad Husby, Cary Pirone-Davies, Dennis W. Stevenson, P. Barry Tomlinson, Patrick von Aderkas Corresponding author: Patrick von Aderkas, University of Victoria, pvonader@…
Proteins identified in Ceratozamia hildae pollination drops. Accession is the Gymno_DB transcript name; -10lgP is the PEAKS 6 protein score; Total Peptides is the number of peptides matched to the translated transcript by PEAKS 6; Unique Peptides is the number of peptides only found to match the given transcript; TAIR 10 Gene Model is the BLASTp result from running the transcript amino acid seque…
Accession	-10lgP	Total Peptides	Unique Peptides	TAIR10 Gene Model	TAIR10 Description	BLASTP e value	Gene Ontology Biological Process	Gene Ontology Cellular Component
scaffold-GNQG-2013496-Encephalartos_barteri_single_52	254.31	7	4	AT4G22010.1	SKU5 similar 4	0	oxidation-reduction process	plasmodesma; extracellular region; plant-type cell wall; membrane
scaffold-GNQG-2008016-Encephalartos_barteri_single_19	236.46	9	6	AT3G61490.1	Pectin lyase-like superfamily protein	0	carbohydrate metabolic process
scaffold-GNQG-2014022-Encephalartos_barteri_sub2_17	232.38	8	8	AT5G08370.1	Alpha-galactosidase 2	0	carbohydrate metabolic process	extracellular region
scaffold-GNQG-2011552-Encephalartos_barteri_single_14	222.46	6	3	AT5G10560.1	Glycosyl hydrolase family protein	1e-171	carbohydrate metabolic process	vacuole; extracellular region; vacuolar membrane
scaffold-GNQG-2015735-Encephalartos_barteri_single_28	198.03	7	7	AT2G28470.1	Beta-galactosidase 8	0	carbohydrate metabolic process	extracellular region; cell wall
scaffold-AWQB-2000726-Picea_engelmanii_single_70	196.61	6	2	AT1G76160.1	SKU5 similar 5	0	oxidation-reduction process	plasmodesma; cell wall; apoplast; extracellular region; plant-type cell wall
scaffold-GNQG-2006873-Encephalartos_barteri_single_24	194.36	7	7	AT2G27920.1	Serine carboxypeptidase-like 51	2e-104	proteolysis	extracellular region
scaffold-GJTI-2006440-Cephalotaxus_harringtonia_single_31	183.22	6	1
scaffold-GNQG-2084473-Encephalartos_barteri_single_34	183	4	4	AT5G06480.1	Immunoglobulin E-set superfamily protein	4e-42		chloroplast
scaffold-GNQG-2086382-Encephalartos_barteri_single_12	153.9	3	3	AT2G45470.1	FASCICLIN-like arabinogalactan protein 8	1e-126		plant-type cell wall; plasma membrane; anchored to plasma membrane; apoplast
scaffold-IOVS-2056527-Pseudotsuga_menziesii_single_18	148.24	3	3	AT4G02290.1	Glycosyl hydrolase 9B13	0	carbohydrate metabolic process	extracellular region
scaffold-GNQG-2013749-Encephalartos_barteri_single_15	143.3	4	4	AT1G13130.1	Cellulase (glycosyl hydrolase family 5) protein	0	carbohydrate metabolic process	chloroplast
Ginkgo_Contig28425_14	140.75	4	4	AT4G25980.1	Peroxidase superfamily protein	3e-132	response to oxidative stress; oxidation-reduction process	extracellular region
scaffold-AUDE-2008057-Widdringtonia_cedarbergensis_single_49	136.31	3	3	AT5G65760.1	Serine carboxypeptidase S28 family protein	0	proteolysis	vacuole; chloroplast
scaffold-HILW-2113257-Acmopyle_pancheri_single_45	133.53	2	2	AT3G45310.1	Cysteine proteinases superfamily protein	2e-172	proteolysis	extracellular region
scaffold-EFMS-2081589-Torreya_taxifolia_single_25	133.35	2	1	AT3G19620.1	Glycosyl hydrolase family protein	0	carbohydrate metabolic process	cell wall; extracellular region
scaffold-IFLI-2000858-Callitris_gracilis-March_single_27	131.29	2	1	AT1G76160.1	SKU5 similar 5	3e-128	oxidation-reduction process	plasmodesma; cell wall; apoplast; extracellular region; plant-type cell wall
scaffold-GNQG-2014884-Encephalartos_barteri_sub2_26	128.36	2	1	AT3G19620.1	Glycosyl hydrolase family protein	2e-157	carbohydrate metabolic process	cell wall; extracellular region
scaffold-FMWZ-2012745-Dacrycarpus_compactus_single_21	126.05	2	2	AT3G18080.1	B-S glucosidase 44	0	carbohydrate metabolic process	plant-type cell wall; cytosolic ribosome; cell wall; chloroplast
picea_abies_isotig06000_43	124.58	3	3	AT4G30610.1	Alpha/beta-Hydrolases superfamily protein	4e-38	proteolysis	extracellular region
scaffold-ETCJ-2059606-Pilgerodendron_uviferum_single_11	120.59	2	1	AT5G44360.1	FAD-binding Berberine family protein	5e-97	oxidation-reduction process	cytoplasm
scaffold-GAMH-2009786-Tsuga_heterophylla_single_29	120.41	2	1	AT5G10560.1	Glycosyl hydrolase family protein	0	carbohydrate metabolic process	vacuole; extracellular region; vacuolar membrane
scaffold-GNQG-2081815-Encephalartos_barteri_single_4	117.81	2	2
scaffold-GNQG-2010926-Encephalartos_barteri_single_38	117.64	2	1	AT5G63810.1	Beta-galactosidase 10	0	carbohydrate metabolic process	cell wall; extracellular region; plant-type cell wall
scaffold-JDQB-2002660-Neocallitropsis_pancheri_sub1_10	107.45	3	2	AT4G22010.1	SKU5 similar 4	3e-136	oxidation-reduction process	plasmodesma; extracellular region; plant-type cell wall; membrane
Ginkgo_Contig47182_59	105.76	2	1	AT1G30760.1	FAD-binding Berberine family protein	1e-143	oxidation-reduction process	cytoplasm
scaffold-AWQB-2000846-Picea_engelmanii_sub1_26	105.25	2	1	AT1G68560.1	Alpha-xylosidase 1	0	carbohydrate metabolic process	chloroplast; plant-type cell wall; plasmodesma; extracellular region; cell wall
scaffold-AQFM-2079970-Pseudolarix_amabilis_single_25	104.32	2	2	AT3G12500.1	Basic chitinase	1e-148	cell wall macromolecule catabolic process; response to cadmium ion; carbohydrate metabolic process	vacuolar membrane; cytosol; extracellular region; vacuole
Pinus_taeda_contig32485_14	102.67	2	2	AT1G20160.1	Subtilisin-like serine endopeptidase family protein	6e-116	negative regulation of catalytic activity; proteolysis	apoplast; extracellular region
Ginkgo_Contig35216_33	97.92	2	1	AT5G63810.1	Beta-galactosidase 10	0	carbohydrate metabolic process	cell wall; extracellular region; plant-type cell wall
scaffold-ESYX-2016725-Cunninghamia_lanceolata-branch_apex_with_needles_single_67	97.7	2	1	AT1G68560.1	Alpha-xylosidase 1	0	carbohydrate metabolic process	chloroplast; plant-type cell wall; plasmodesma; extracellular region; cell wall
Pseudotsuga_menz_isotig03151_34	97.62	2	1	AT5G61250.2	Glucuronidase 1	7e-106		extracellular region; membrane
Ginkgo_Contig33358_18	97.59	2	2	AT4G09740.1	Glycosyl hydrolase 9B14	0	carbohydrate metabolic process	extracellular region
Dougfir-megastigmus-comp462464_c0_seq1_21	97.15	1	1	AT3G62110.1	Pectin lyase-like superfamily protein	0	carbohydrate metabolic process	vacuole; extracellular region
Pinus_taeda_isotig07390_32	95.34	2	1	AT5G50260.1	Cysteine proteinases superfamily protein	9e-133	proteolysis	extracellular region
Dougfir-megastigmus-comp535867_c0_seq3_4	90.46	1	1
scaffold-GAMH-2006106-Tsuga_heterophylla_single_17	90.38	1	1	AT2G32300.1	Uclacyanin 1	7e-27		plasma membrane
scaffold-GNQG-2083101-Encephalartos_barteri_single_20	90.05	1	1	AT2G38540.1	Lipid transfer protein 1	2e-24	lipid transport	chloroplast thylakoid; extracellular region; apoplast
scaffold-DSXO-2059923-Cryptomeria_japonica_single_3	83.82	2	2	AT2G03200.1	Eukaryotic aspartyl protease family protein	3e-19	proteolysis	extracellular region
Ginkgo_Contig72727_21	82.01	1	1	AT5G64570.1	Beta-D-xylosidase 4	0	carbohydrate metabolic process	cell wall; apoplast; extracellular region
Ginkgo_Contig47067_103	80.73	1	1	AT5G12950.1	Putative glycosyl hydrolase of unknown function (DUF1680)	0		vacuole; plant-type cell wall; extracellular region
scaffold-JRNA-2006442-Phyllocladus_hypohyllus_single_62	77.82	1	1	AT3G62110.1	Pectin lyase-like superfamily protein	0	carbohydrate metabolic process	vacuole; extracellular region
scaffold-GKCZ-2007628-Diselma_archeri_single_10	76.47	1	1	AT4G30610.1	Alpha/beta-Hydrolases superfamily protein	2e-27	proteolysis	extracellular region
scaffold-GJTI-2002248-Cephalotaxus_harringtonia_single_8	75.33	1	1	AT4G09600.1	GAST1 protein homolog 3	7e-25		extracellular region
scaffold-EGLZ-2010263-Prumnopitys_andina_single_25	73.47	1	1	AT1G78060.1	Glycosyl hydrolase family protein	0	carbohydrate metabolic process	chloroplast; apoplast; cell wall; plasmodesma; extracellular region
Pinus_taeda_isotig17300_19	73.01	1	1	AT1G02850.4	Beta glucosidase 11	1e-170	carbohydrate metabolic process	extracellular region
scaffold-IOVS-2040036-Pseudotsuga_menziesii_single_7	68.73	1	1	AT5G60360.3	Aleurain-like protease	2e-22	proteolysis	extracellular region
scaffold-BBDD-2075959-Microstrobos_fitzgeraldii_single_30	65.45	1	1	AT4G25980.1	Peroxidase superfamily protein	2e-131	response to oxidative stress; oxidation-reduction process	extracellular region
scaffold-GNQG-2086713-Encephalartos_barteri_single_19	65.28	1	1	AT5G64570.1	Beta-D-xylosidase 4	0	carbohydrate metabolic process	cell wall; apoplast; extracellular region
scaffold-GNQG-2004817-Encephalartos_barteri_single_28	64.85	1	1	AT2G27920.1	Serine carboxypeptidase-like 51	5e-78	proteolysis	extracellular region
scaffold-IIOL-2000981-Pinus_parviflora_sub2_24	64.81	1	1	AT5G61460.1	P-loop containing nucleoside triphosphate hydrolases superfamily protein	0		nucleus
scaffold-HQOM-2013044-Torreya_nucifera_sub1_11	63.61	1	1	AT5G50260.1	Cysteine proteinases superfamily protein	2e-32	proteolysis	extracellular region
scaffold-ESYX-2074066-Cunninghamia_lanceolata-branch_apex_with_needles_single_8	62.53	1	1
scaffold-CDFR-2059046-Manoao_colensoi_single_6	62.5	1	1	AT4G11650.1	Osmotin 34	5e-70	response to salt stress	extracellular region
scaffold-GKCZ-2007555-Diselma_archeri_sub2_8	61.53	1	1	AT3G24480.1	Leucine-rich repeat (LRR) family protein	7e-118		cell wall; plasmodesma; extracellular region
Gnetum_gnom_isotig07407_83	59.66	1	1	AT4G36360.1	Beta-galactosidase 3	0	carbohydrate metabolic process	extracellular region
Dougfir-megastigmus-comp560917_c0_seq1_10	58.25	1	1
scaffold-ACWS-2003997-Arucaria_sp._single_13	57.83	1	1	AT4G35350.1	Xylem cysteine peptidase 1	2e-119	proteolysis	nucleus; extracellular region
scaffold-IFLI-2135760-Callitris_gracilis-March_single_3	57.79	1	1	AT3G02130.1	Receptor-like protein kinase 2	9e-24	protein phosphorylation	plasma membrane
scaffold-GGEA-2007079-Cedrus_libani_single_16	57.11	1	1	AT1G20160.1	Subtilisin-like serine endopeptidase family protein	7e-54	negative regulation of catalytic activity; proteolysis	apoplast; extracellular region
scaffold-FMWZ-2049673-Dacrycarpus_compactus_single_5	56.05	1	1	AT2G40370.1	Laccase 5	2e-52	lignin catabolic process; oxidation-reduction process	apoplast; extracellular region
Pinus_lamb_isotig19184_50	54.45	1	1	AT4G37930.1	Serine transhydroxymethyltransferase 1	0	response to cadmium ion	chloroplast; mitochondrion; chloroplast thylakoid; chloroplast stroma; cytosolic ribosome; apoplast; membrane; nucleus; plasma membrane
Ginkgo_Contig55712_69	54.19	1	1
scaffold-CGDN-2000025-Tetraclinis_sp._single_65	52.85	1	1	AT1G20160.1	Subtilisin-like serine endopeptidase family protein	0	negative regulation of catalytic activity; proteolysis	apoplast; extracellular region
scaffold-IAJW-2026102-Amentotaxus_argotaenia_single_17	51.97	1	1
scaffold-FMWZ-2002490-Dacrycarpus_compactus_single_28	50.9	1	1	AT5G50400.1	Purple acid phosphatase 27	0		extracellular region
scaffold-IFLI-2026620-Callitris_gracilis-March_single_1	47.69	1	1
scaffold-AIGO-2072006-Chamaecyparis_lawsoniana_single_34	46.35	1	1	AT1G68750.1	Phosphoenolpyruvate carboxylase 4	0	tricarboxylic acid cycle; carbon fixation	cytoplasm
scaffold-GNQG-2016467-Encephalartos_barteri_single_82	46.11	1	1	AT5G55480.1	SHV3-like 1	0	glycerol metabolic process; lipid metabolic process	plasmodesma; anchored to plasma membrane; plasma membrane

## Sheet: Zamia furfuracea
Proteins identified in Zamia furfuracea pollination drops. Accession is the Gymno_DB transcript name; -10lgP is the PEAKS 6 protein score; Total Peptides is the number of peptides matched to the translated transcript by PEAKS 6; Unique Peptides is the number of peptides only found to match the given transcript; TAIR 10 Gene Model is the BLASTp result from running the transcript amino acid sequenc…
Accession	-10lgP	Total Peptides	Unique Peptides	TAIR10 Gene Model	TAIR10 Description	BLASTPe value	Gene Ontology Biological Process	Gene Ontology Cellular Component
picea_abies_isotig11461_30	236.15	13	1	AT3G54420.1	Homolog of carrot EP3-3 chitinase	1e-96	carbohydrate metabolic process; cell wall macromolecule catabolic process	extracellular region; cell wall
Dougfir-megastigmus-comp75096_c0_seq1_5	233.63	13	8
scaffold-JBND-2003172-Pinus_ponderosa_sub2_5	232.92	13	1	AT2G43590.1	Chitinase family protein	6e-49	cell wall macromolecule catabolic process; carbohydrate metabolic process	extracellular region
scaffold-GNQG-2006729-Encephalartos_barteri_single_18	227.91	14	13	AT3G54420.1	Homolog of carrot EP3-3 chitinase	1e-85	carbohydrate metabolic process; cell wall macromolecule catabolic process	extracellular region; cell wall
scaffold-GNQG-2014022-Encephalartos_barteri_sub2_17	185.99	8	7	AT5G08370.1	Alpha-galactosidase 2	0	carbohydrate metabolic process	extracellular region
scaffold-GNQG-2009885-Encephalartos_barteri_single_23	177.53	9	8	AT1G20160.1	Subtilisin-like serine endopeptidase family protein	0	negative regulation of catalytic activity; proteolysis	apoplast; extracellular region
Pinus_taeda_isotig10246_40	175.96	8	8	AT3G54420.1	Homolog of carrot EP3-3 chitinase	4e-76	carbohydrate metabolic process; cell wall macromolecule catabolic process	extracellular region; cell wall
Cycas-rumphii-NODE_6535_length_896_cov_3.635045_11	173.81	6	6
scaffold-AIGO-2003467-Chamaecyparis_lawsoniana_single_10	172.02	8	7	AT4G11650.1	Osmotin 34	1e-79	response to salt stress	extracellular region
Pinus_taeda_isotig17261_8	163.29	5	5	AT2G43590.1	Chitinase family protein	1e-23	cell wall macromolecule catabolic process; carbohydrate metabolic process	extracellular region
scaffold-GNQG-2083102-Encephalartos_barteri_single_11	156.31	5	5	AT2G43610.1	Chitinase family protein	5e-91	carbohydrate metabolic process; cell wall macromolecule catabolic process	extracellular region
scaffold-GNQG-2085284-Encephalartos_barteri_single_32	133.69	3	3	AT5G50260.1	Cysteine proteinases superfamily protein	2e-150	proteolysis	extracellular region
Dougfir-megastigmus-comp587304_c1_seq5_261	122.34	3	3	AT4G02930.1	GTP binding Elongation factor Tu family protein	0	translational elongation	mitochondrion; intracellular; cell wall
scaffold-GKCZ-2009082-Diselma_archeri_single_14	119.95	2	2	AT2G03200.1	Eukaryotic aspartyl protease family protein	3e-144	proteolysis	extracellular region
Pinus_taeda_isotig01953_43	119.76	3	2	AT4G11650.1	Osmotin 34	9e-79	response to salt stress	extracellular region
scaffold-GNQG-2013990-Encephalartos_barteri_sub2_11	119.12	3	3	AT3G14240.1	Subtilase family protein	1e-70	proteolysis; negative regulation of catalytic activity
Gnetum_gnom_isotig10747_19	112.54	3	3	AT3G12500.1	Basic chitinase	4e-145	cell wall macromolecule catabolic process; response to cadmium ion; carbohydrate metabolic process	vacuolar membrane; cytosol; extracellular region; vacuole
scaffold-ETCJ-2058429-Pilgerodendron_uviferum_single_28	111.36	2	1	AT3G54420.1	Homolog of carrot EP3-3 chitinase	4e-93	carbohydrate metabolic process; cell wall macromolecule catabolic process	extracellular region; cell wall
scaffold-GNQG-2014246-Encephalartos_barteri_sub2_5	110.8	2	2	AT2G46750.1	D-arabinono-1,4-lactone oxidase family protein	7e-39		membrane; extracellular region
scaffold-GNQG-2009884-Encephalartos_barteri_single_24	103.37	3	2	AT1G20160.1	Subtilisin-like serine endopeptidase family protein	0	negative regulation of catalytic activity; proteolysis	apoplast; extracellular region
scaffold-BTTS-2012067-Austrotaxus_spicata_single_10	101.84	2	2	AT4G11650.1	Osmotin 34	2e-88	response to salt stress	extracellular region
scaffold-EGLZ-2040097-Prumnopitys_andina_single_55	99.86	1	1	AT1G05590.1	Beta-hexosaminidase 2	0	carbohydrate metabolic process	extracellular region
scaffold-CDFR-2000584-Manoao_colensoi_single_14	98.62	2	1	AT5G08370.1	Alpha-galactosidase 2	0	carbohydrate metabolic process	extracellular region
scaffold-EGLZ-2040320-Prumnopitys_andina_single_69	98.28	2	1	AT1G20160.1	Subtilisin-like serine endopeptidase family protein	0	negative regulation of catalytic activity; proteolysis	apoplast; extracellular region
scaffold-GNQG-2083444-Encephalartos_barteri_single_20	95.78	2	2	AT5G44400.1	FAD-binding Berberine family protein	2e-96	oxidation-reduction process	plasmodesma; cytoplasm; cell wall
Pinus_taeda_isotig20310_55	89.73	2	1	AT3G13790.1	Glycosyl hydrolases family 32 protein	0	carbohydrate metabolic process	extracellular region; cell wall
scaffold-FRPM-2003461-Calocedrus_decurrens_sub2_22	89.6	2	1	AT1G56120.1	Leucine-rich repeat transmembrane protein kinase	1e-96	protein phosphorylation	plasma membrane
scaffold-JDQB-2003689-Neocallitropsis_pancheri_single_9	88.75	2	1	AT4G11650.1	Osmotin 34	2e-69	response to salt stress	extracellular region
scaffold-GNQG-2014464-Encephalartos_barteri_single_13	87.47	2	2	AT3G13790.1	Glycosyl hydrolases family 32 protein	7e-135	carbohydrate metabolic process	extracellular region; cell wall
scaffold-AREG-2012104-Nothotsuga_longibracteata_single_57	86.21	1	1	AT3G13790.1	Glycosyl hydrolases family 32 protein	0	carbohydrate metabolic process	extracellular region; cell wall
scaffold-GNQG-2074230-Encephalartos_barteri_single_12	84.66	2	2	AT5G64570.1	Beta-D-xylosidase 4	1e-45	carbohydrate metabolic process	cell wall; apoplast; extracellular region
scaffold-GNQG-2014246-Encephalartos_barteri_sub1_6	84.08	2	2	AT5G56490.1	D-arabinono-1,4-lactone oxidase family protein	3e-52	oxidation-reduction process	extracellular region; membrane
scaffold-GNQG-2074716-Encephalartos_barteri_single_7	81.19	2	2
scaffold-EGLZ-2039129-Prumnopitys_andina_single_40	79.75	2	2	AT2G46740.1	D-arabinono-1,4-lactone oxidase family protein	2e-143		extracellular region; cell wall; membrane
scaffold-GNQG-2006048-Encephalartos_barteri_single_92	76.03	1	1	AT5G12950.1	Putative glycosyl hydrolase of unknown function (DUF1680)	0		vacuole; plant-type cell wall; extracellular region
scaffold-EGLZ-2002349-Prumnopitys_andina_single_12	74.77	2	2	AT3G54420.1	Homolog of carrot EP3-3 chitinase	2e-91	carbohydrate metabolic process; cell wall macromolecule catabolic process	extracellular region; cell wall
Pseudotsuga_menz_isotig22337_24	73.7	1	1	AT2G03200.1	Eukaryotic aspartyl protease family protein	9e-107	proteolysis	extracellular region
scaffold-CDFR-2064691-Manoao_colensoi_single_56	72.9	1	1	AT5G67360.1	Subtilase family protein	0	negative regulation of catalytic activity; proteolysis	apoplast; extracellular region; cell wall; plant-type cell wall
scaffold-AIGO-2001928-Chamaecyparis_lawsoniana_single_10	72.37	1	1	AT3G12500.1	Basic chitinase	4e-70	cell wall macromolecule catabolic process; response to cadmium ion; carbohydrate metabolic process	vacuolar membrane; cytosol; extracellular region; vacuole
scaffold-DSXO-2069887-Cryptomeria_japonica_single_16	71.81	2	2	AT1G75030.1	Thaumatin-like protein 3	4e-67		extracellular region
Ginkgo_Contig62498_7	65.68	1	1	AT2G43590.1	Chitinase family protein	2e-38	cell wall macromolecule catabolic process; carbohydrate metabolic process	extracellular region
scaffold-EGLZ-2040499-Prumnopitys_andina_single_75	61.58	1	1	AT5G55480.1	SHV3-like 1	0	glycerol metabolic process; lipid metabolic process	plasmodesma; anchored to plasma membrane; plasma membrane
scaffold-JDQB-2072413-Neocallitropsis_pancheri_single_28	58.6	1	1	AT5G64570.1	Beta-D-xylosidase 4	0	carbohydrate metabolic process	cell wall; apoplast; extracellular region

## Sheet: Cycas rumphii
Proteins identified in Cycas rumphii pollination drops. Accession is the Gymno_DB transcript name; -10lgP is the PEAKS 6 protein score; Total Peptides is the number of peptides matched to the translated transcript by PEAKS 6; Unique Peptides is the number of peptides only found to match the given transcript; TAIR 10 Gene Model is the BLASTp result from running the transcript amino acid sequence a…
Accession	-10lgP	Total Peptides	Unique Peptides	TAIR10 Gene Model	TAIR10 Description	BLASTPe value	Gene Ontology Biological Process	Gene Ontology Cellular Component
Cycas-rumphii-NODE_22354_length_721_cov_71.540916_19	379.13	24	24
scaffold-GNQG-2062526-Encephalartos_barteri_single_3	216.1	5	5
Cycas-rumphii-NODE_22380_length_515_cov_12.669903_13	191.42	4	4	AT2G37870.1	Bifunctional inhibitor/lipid-transfer protein/seed storage 2S albumin superfamily protein	3e-33	lipid transport	extracellular region; plasmodesma
Cycas-rumphii-NODE_22379_length_705_cov_13.903546_4	159.66	2	2	AT1G22690.1	Gibberellin-regulated family protein	2e-20		extracellular region
Cycas-rumphii-NODE_16812_length_350_cov_12.334286_1	149.7	2	2
Dougfir-megastigmus-comp573804_c1_seq2_17	142.55	3	3	AT4G05050.1	Ubiquitin 11	2e-105
Cycas-rumphii-NODE_13037_length_72_cov_210.458328_2	120.41	1	1
scaffold-HILW-2111690-Acmopyle_pancheri_single_10	118.95	1	1	AT5G24090.1	Chitinase A	3e-118	carbohydrate metabolic process	extracellular region
scaffold-GAMH-2056163-Tsuga_heterophylla_single_20	100.43	1	1	AT2G47010.1	Calcium/calcium/calmodulin-dependent Serine/Threonine-kinase	0	phosphorylation
scaffold-GNQG-2081815-Encephalartos_barteri_single_4	91.47	1	1
scaffold-GJTI-2007921-Cephalotaxus_harringtonia_single_88	76.07	1	1	AT1G07990.1	SIT4 phosphatase-associated family protein	0
scaffold-GKCZ-2031492-Diselma_archeri_single_4	68.47	1	1
scaffold-JRNA-2006714-Phyllocladus_hypohyllus_single_16	67.28	1	1	AT5G05340.1	Peroxidase superfamily protein	4e-82	oxidation-reduction process; response to oxidative stress	extracellular region; apoplast; Golgi apparatus; cytosol; cell wall
scaffold-JBND-2065583-Pinus_ponderosa_single_4	64.95	1	1	AT5G59310.1	Lipid transfer protein 4	7e-25	lipid transport	extracellular region
Pinus_taeda_isotig22456_12	64.73	1	1	AT5G05340.1	Peroxidase superfamily protein	9e-144	oxidation-reduction process; response to oxidative stress	extracellular region; apoplast; Golgi apparatus; cytosol; cell wall

## Sheet: Ginkgo biloba
Proteins identified in Ginkgo biloba pollination drops. Accession is the Gymno_DB transcript name; -10lgP is the PEAKS 6 protein score; Total Peptides is the number of peptides matched to the translated transcript by PEAKS 6; Unique Peptides is the number of peptides only found to match the given transcript; TAIR 10 Gene Model is the BLASTp result from running the transcript amino acid sequence a…
Accession	-10lgP	Total Peptides	Unique Peptides	TAIR10 Gene Model	TAIR10 Description	BLASTP e value	Gene Ontology Biological Process	Gene Ontology Cellular Component
Ginkgo_Contig57949_45	338.59	30	29	AT2G03200.1	Eukaryotic aspartyl protease family protein	1e-123	proteolysis	extracellular region
Ginkgo_Contig17660_5	271.67	14	14
Ginkgo_Contig23254_29	250.94	11	11	AT5G52300.1	CAP160 protein	3e-06		cytoplasm
Ginkgo_Contig51048_31	213.18	6	6	AT2G36640.1	Embryonic cell protein 63	4e-27
Ginkgo_k25ctg8139545_7	204.85	7	7	AT5G44310.2	Late embryogenesis abundant protein (LEA) family protein	1e-10
scaffold-AUDE-2060069-Widdringtonia_cedarbergensis_single_14	198.58	7	2	AT2G03200.1	Eukaryotic aspartyl protease family protein	3e-143	proteolysis	extracellular region
Ginkgo_Contig62116_21	175.17	6	6
Podocarpus_macro_isotig11681_35	173.94	6	1	AT5G60390.1	GTP binding Elongation factor Tu family protein	0	translational elongation	cytoplasm; vacuole; plasma membrane; plasmodesma
Pinus_taeda_isotig29049_39	159.01	3	3	AT4G20360.1	RAB GTPase homolog E1B	0	translational elongation	chloroplast stroma; chloroplast envelope; apoplast; chloroplast thylakoid; chloroplast; membrane; chloroplast thylakoid membrane; nucleolus; intracellular; nucleoid; nucleus
scaffold-DZQM-2011929-Pinus_radiata_sub2_45	155.66	6	1	AT5G60390.1	GTP binding Elongation factor Tu family protein	0	translational elongation	cytoplasm; vacuole; plasma membrane; plasmodesma
Sciadopitys_verti_isotig00670_23	152.52	4	1	AT2G03200.1	Eukaryotic aspartyl protease family protein	2e-137	proteolysis	extracellular region
Ginkgo_Contig74012_25	150.14	3	1	AT5G08370.1	Alpha-galactosidase 2	2e-118	carbohydrate metabolic process	extracellular region
Ginkgo_Contig49707_38	134.99	4	4
Ginkgo_Contig73991_34	134.28	2	2	AT4G02930.1	GTP binding Elongation factor Tu family protein	0	translational elongation	mitochondrion; intracellular; cell wall
Ginkgo_Contig76923_35	130.67	3	3	AT1G76940.1	RNA-binding (RRM/RBD/RNP motifs) family protein	6e-51
Ginkgo_Contig52403_17	130.31	2	2	AT4G11650.1	Osmotin 34	1e-69	response to salt stress	extracellular region
Dougfir-megastigmus-comp573804_c1_seq2_17	129.38	3	3	AT4G05050.1	Ubiquitin 11	2e-105
Sciadopitys_verti_isotig11199_16	128.12	3	3	AT3G12580.1	Heat shock protein 70	0	response to cadmium ion	plasma membrane; vacuolar membrane; mitochondrion; cell wall; cytosol; Golgi apparatus
scaffold-CDFR-2006382-Manoao_colensoi_single_14	127.84	3	3	ATMG01190.1	ATP synthase subunit 1	0	ATP synthesis coupled proton transport; ATP hydrolysis coupled proton transport; ATP metabolic process; proton transport	proton-transporting two-sector ATPase complex; proton-transporting ATP synthase complex, catalytic core F(1); cell wall; mitochondrion; proton-transporting two-sector ATPase complex, catalytic domain
Dougfir-megastigmus-comp585996_c0_seq1_41	122.52	3	2	AT5G08680.1	ATP synthase alpha/beta family protein	0	ATP hydrolysis coupled proton transport; ATP biosynthetic process; ATP catabolic process; ATP synthesis coupled proton transport; proton transport; ATP metabolic process; response to cadmium ion	mitochondrial proton-transporting ATP synthase complex, catalytic core F(1); proton-transporting ATP synthase complex, catalytic core F(1); mitochondrion; proton-transporting two-sector ATPase complex, catalytic domain; membrane; proton-transporting two-sector ATPase complex
Ginkgo_Contig61103_7	117.84	2	2	AT4G33720.1	CAP (Cysteine-rich secretory proteins, Antigen 5, and Pathogenesis-related 1 protein) superfamily protein	5e-60		extracellular region
Ginkgo_Contig76656_8	116.46	1	1
Dougfir-megastigmus-comp551308_c0_seq1_8	113.99	2	2	AT1G74030.1	Enolase 1	7e-99	glycolysis	phosphopyruvate hydratase complex; chloroplast stroma; chloroplast
Ginkgo_Contig71819_24	111.43	2	2	AT4G02930.1	GTP binding Elongation factor Tu family protein	0	translational elongation	mitochondrion; intracellular; cell wall
Ginkgo_Contig73569_13	105.38	2	2
picea_abies_isotig07279_9	97.04	1	1	AT2G29560.1	Cytosolic enolase	1e-91	glycolysis	phosphopyruvate hydratase complex; cytosol
scaffold-HOUF-2112961-Cryptomeria_japonica-leaf_single_25	96.32	1	1	AT2G31060.3	Elongation factor family protein	0		chloroplast
Pseudotsuga_menz_isotig20519_40	94.84	1	1	AT2G03200.1	Eukaryotic aspartyl protease family protein	8e-141	proteolysis	extracellular region
Ginkgo_Contig76589_25	91.81	1	1
Dougfir-megastigmus-comp588241_c0_seq1_11	91.01	2	1	AT5G60390.1	GTP binding Elongation factor Tu family protein	0	translational elongation	cytoplasm; vacuole; plasma membrane; plasmodesma
scaffold-AREG-2011042-Nothotsuga_longibracteata_single_12	89.08	1	1	AT2G26870.1	Non-specific phospholipase C2	0		plasma membrane
Dougfir-megastigmus-comp4395363_c0_seq1_4	87.09	1	1	AT4G02930.1	GTP binding Elongation factor Tu family protein	2e-10	translational elongation	mitochondrion; intracellular; cell wall
scaffold-GNQG-2086713-Encephalartos_barteri_single_19	83.41	1	1	AT5G64570.1	Beta-D-xylosidase 4	0	carbohydrate metabolic process	cell wall; apoplast; extracellular region
Ginkgo_Contig76315_11	83.27	1	1	AT2G31610.1	Ribosomal protein S3 family protein	2e-96	translation; response to salt stress	small ribosomal subunit; vacuolar membrane; vacuole; intracellular; cytosolic ribosome; chloroplast; cytoplasm; plasmodesma; membrane; cytosol; ribosome
Ginkgo_Contig11187_15	83.22	1	1	AT2G03200.1	Eukaryotic aspartyl protease family protein	1e-134	proteolysis	extracellular region
Ginkgo_Contig70013_35	82.63	1	1	AT5G12950.1	Putative glycosyl hydrolase of unknown function (DUF1680)	0		vacuole; plant-type cell wall; extracellular region
scaffold-EGLZ-2000421-Prumnopitys_andina_single_13	81.3	1	1	AT3G17390.1	S-adenosylmethionine synthetase family protein	0	S-adenosylmethionine biosynthetic process	nucleolus; plasma membrane; cytoplasm; cell wall; membrane; plasmodesma
Dougfir-megastigmus-comp542103_c0_seq1_14	80.87	1	1	AT2G21430.1	Papain family cysteine protease	2e-178	proteolysis	extracellular region
scaffold-GKCZ-2008328-Diselma_archeri_single_37	84.72	2	2	AT1G69830.1	Alpha-amylase-like 3	2e-175	carbohydrate metabolic process	chloroplast stroma; chloroplast; extracellular region
Ginkgo_Contig53208_22	79.28	1	1	AT1G13130.1	Cellulase (glycosyl hydrolase family 5) protein	4e-173	carbohydrate metabolic process	chloroplast
Ginkgo_Contig71643_18	78.34	1	1	AT5G55180.2	O-Glycosyl hydrolases family 17 protein	3e-32	carbohydrate metabolic process	plasma membrane
scaffold-GKCZ-2011432-Diselma_archeri_single_58	78.15	1	1	AT3G53950.1	Glyoxal oxidase-related protein	0		extracellular region
Ginkgo_Contig38871_4	76.52	1	1
scaffold-IOVS-2014849-Pseudotsuga_menziesii_single_10	74.84	1	1	AT3G03220.1	Expansin A13	3e-105	plant-type cell wall organization	extracellular region
Ginkgo_Contig77070_30	74.63	1	1	AT2G32910.1	DCD (Development and Cell Death) domain protein	2e-24		cytoplasm
Ginkgo_Contig19162_37	70.48	1	1	AT3G54400.1	Eukaryotic aspartyl protease family protein	2e-98	proteolysis	apoplast; extracellular region; cell wall; plant-type cell wall; chloroplast
Dougfir-megastigmus-comp584823_c4_seq3_146	69.33	1	1	AT5G63680.1	Pyruvate kinase family protein	1e-132	glycolysis; response to cadmium ion	cytosol; plasma membrane; cytoplasm
Ginkgo_Contig72342_24	69.08	1	1	AT4G25000.1	Alpha-amylase-like	1e-54	carbohydrate metabolic process	extracellular region
scaffold-BBDD-2076070-Microstrobos_fitzgeraldii_single_12	67.99	1	1	AT4G16260.1	Glycosyl hydrolase superfamily protein	2e-100	response to salt stress	cell wall; vacuolar membrane
Ginkgo_Contig76726_22	67.2	1	1	AT5G15270.2	RNA-binding KH domain-containing protein	8e-116		nucleus
Podocarpus_macro_isotig04452_20	64.08	1	1	AT1G63660.1	GMP synthase (glutamine-hydrolyzing), putative / glutamine amidotransferase, putative	0	GMP biosynthetic process; purine nucleotide biosynthetic process; asparagine biosynthetic process	cytosol; cytoplasm
Sciadopitys_verti_isotig08537_31	61.7	1	1	AT3G52580.1	Ribosomal protein S11 family protein	9e-90	translation	intracellular; ribosome; cytoplasm
scaffold-BTTS-2079163-Austrotaxus_spicata_single_14	61.61	1	1	AT3G12780.1	Phosphoglycerate kinase 1	0	glycolysis; response to cadmium ion	chloroplast stroma; chloroplast; cell wall; chloroplast envelope; thylakoid; cytosol; membrane; nucleus; apoplast
scaffold-CGDN-2011024-Tetraclinis_sp._sub1_13	58.8	1	1	AT2G45470.1	FASCICLIN-like arabinogalactan protein 8	5e-123		plant-type cell wall; plasma membrane; anchored to plasma membrane; apoplast
Dougfir-megastigmus-comp578170_c0_seq12_4	57.62	1	1
scaffold-FHST-2064055-Taxodium_distichum_single_37	55.37	1	1	AT1G56340.1	Calreticulin 1a	0	response to salt stress; response to cadmium ion; protein folding	plasmodesma; chloroplast; vacuolar membrane
Metasequoia_Contig8207_18	55.26	1	1	AT4G11650.1	Osmotin 34	2e-69	response to salt stress	extracellular region
scaffold-EGLZ-2039750-Prumnopitys_andina_single_20	55.03	1	1
Ginkgo_Contig47693_63	54.93	1	1	AT1G65590.1	Beta-hexosaminidase 3	0	carbohydrate metabolic process	plant-type cell wall; cell wall
Dougfir-megastigmus-comp583960_c1_seq2_733	53.69	1	1	AT4G11120.1	Translation elongation factor Ts (EF-Ts), putative	1e-35	translational elongation	intracellular; mitochondrion
Ginkgo_Contig30218_32	52.3	1	1	AT3G62760.1	Glutathione S-transferase family protein	1e-76		cytoplasm
scaffold-GNQG-2086106-Encephalartos_barteri_single_44	51.97	1	1	AT1G26560.1	Beta glucosidase 40	4e-162	carbohydrate metabolic process	apoplast; chloroplast; extracellular region
scaffold-GJTI-2057049-Cephalotaxus_harringtonia_single_9	50.21	1	1	AT4G11650.1	Osmotin 34	2e-76	response to salt stress	extracellular region
scaffold-GTHK-2004686-Gnetum_montanum_sub1_32	50.11	1	1	AT3G52930.1	Aldolase superfamily protein	0	glycolysis; response to cadmium ion; response to salt stress	plasma membrane; nucleolus; plasmodesma; cell wall; chloroplast; apoplast; cytosol; vacuolar membrane; cytoplasm
Podocarpus_macro_isotig11599_26	50.06	1	1	AT5G55190.1	RAN GTPase 3	5e-157	GTP catabolic process; nucleocytoplasmic transport; small GTPase mediated signal transduction; intracellular protein transport; signal transduction	Golgi apparatus; plasmodesma; nucleus
Ginkgo_Contig17796_22	47.81	1	1	AT2G37870.1	Bifunctional inhibitor/lipid-transfer protein/seed storage 2S albumin superfamily protein	1e-12	lipid transport	extracellular region; plasmodesma

## Sheet: Gnetum gnemon Female
Proteins identified in Gnetum gnemon fertile ovule (female) pollination drops. Accession is the Gymno_DB transcript name; -10lgP is the PEAKS 6 protein score; Total Peptides is the number of peptides matched to the translated transcript by PEAKS 6; Unique Peptides is the number of peptides only found to match the given transcript; TAIR 10 Gene Model is the BLASTp result from running the transcrip…
Accession	-10lgP	Total Peptides	Unique Peptides	TAIR10 Gene Model	TAIR10 Description	BLASTP e value	Gene Ontology Biological Process	Gene Ontology Cellular Component
Gnetum_gnom_isotig02210_36	512.25	227	92	AT5G44400.1	FAD-binding Berberine family protein	9e-115	oxidation-reduction process	plasmodesma; cytoplasm; cell wall
Gnetum_gnom_isotig02209_36	509.6	200	65	AT5G44400.1	FAD-binding Berberine family protein	7e-115	oxidation-reduction process	plasmodesma; cytoplasm; cell wall
Gnetum_gnom_isotig04192_5	341.39	25	25
Gnetum_gnom_isotig02404_22	293.92	16	16	AT3G57270.1	Beta-1,3-glucanase 1	6e-81	carbohydrate metabolic process	extracellular region
Gnetum_gnom_isotig12272_26	247.89	9	9	AT2G43590.1	Chitinase family protein	8e-87	cell wall macromolecule catabolic process; carbohydrate metabolic process	extracellular region
Gnetum_gnom_isotig07000_20	238.57	11	11	AT4G11650.1	Osmotin 34	8e-79	response to salt stress	extracellular region
Gnetum_gnom_isotig12955_15	238.41	10	10	AT2G21740.1	EGG CELL 1.2 protein	1e-07	double fertilization forming a zygote and endosperm, regulation of double fertilization forming a zygote and endosperm, regulation of protein localization to cell surface, single fertilization	cytoplasmic vesicle, extracellular region, vesicle
Gnetum_gnom_isotig09998_39	188.47	6	6	AT5G67360.1	Subtilase family protein	0	negative regulation of catalytic activity; proteolysis	apoplast; extracellular region; cell wall; plant-type cell wall
scaffold-GTHK-2010671-Gnetum_montanum_single_94	170.21	5	5	AT4G34260.1	1,2-alpha-L-fucosidases	0		extracellular region; apoplast
Gnetum_gnom_isotig08558_8	147.14	5	4	AT5G08370.1	Alpha-galactosidase 2	1e-117	carbohydrate metabolic process	extracellular region
Gnetum_gnom_isotig03842_23	129.91	2	2	AT3G52500.1	Eukaryotic aspartyl protease family protein	8e-81	proteolysis	membrane; extracellular region; cell wall; plant-type cell wall
Gnetum_gnom_isotig04737_12	90.49	1	1	AT4G30880.1	Bifunctional inhibitor/lipid-transfer protein/seed storage 2S albumin superfamily protein	1e-15		extracellular region
scaffold-ACWS-2010562-Arucaria_sp._sub2_25	86.89	2	1	AT5G08380.1	Alpha-galactosidase 1	5e-105	carbohydrate metabolic process	apoplast; extracellular region; cell wall
scaffold-GNQG-2014362-Encephalartos_barteri_sub1_18	65.55	1	1	AT5G24318.1	O-Glycosyl hydrolases family 17 protein	2e-173	carbohydrate metabolic process	extracellular region
scaffold-GTHK-2010417-Gnetum_montanum_single_19	64.38	1	1	AT3G12490.2	Cystatin B	3e-29		cytosol; extracellular region
scaffold-GTHK-2007440-Gnetum_montanum_single_9	62.79	1	1	AT5G05340.1	Peroxidase superfamily protein	4e-119	oxidation-reduction process; response to oxidative stress	extracellular region; apoplast; Golgi apparatus; cytosol; cell wall
scaffold-BUWV-2045555-Platycladus_orientalis_single_11	55.78	1	1	AT1G30760.1	FAD-binding Berberine family protein	2e-44	oxidation-reduction process	cytoplasm
scaffold-CGDN-2063804-Tetraclinis_sp._single_2	52.7	1	1
scaffold-HOUF-2011124-Cryptomeria_japonica-leaf_sub1_9	51.88	1	1	AT5G23200.1		1e-49
scaffold-ESYX-2015512-Cunninghamia_lanceolata-branch_apex_with_needles_sub1_26	51.58	1	1
scaffold-DZQM-2005963-Pinus_radiata_single_22	50.75	1	1
Ginkgo_Contig45341_40	50.03	1	1
scaffold-AQFM-2006076-Pseudolarix_amabilis_sub2_6	46.97	1	1
scaffold-GAMH-2006940-Tsuga_heterophylla_sub1_4	46.89	1	1

## Sheet: Gnetum gnemon Male
Proteins identified in Gnetum gnemon sterile ovule (male) pollination drops. Accession is the Gymno_DB transcript name; -10lgP is the PEAKS 6 protein score; Total Peptides is the number of peptides matched to the translated transcript by PEAKS 6; Unique Peptides is the number of peptides only found to match the given transcript; TAIR 10 Gene Model is the BLASTp result from running the transcript …
Accession	-10lgP	Total Peptides	Unique Peptides	TAIR10 Gene Model	TAIR10 Description	BLASTP e value	Gene Ontology Biological Process	Gene Ontology Cellular Component
Gnetum_gnom_isotig02210_36	330.21	33	7	AT5G44400.1	FAD-binding Berberine family protein;	9e-115	oxidation-reduction process	cell wall, cytoplasm, plasmodesma
Gnetum_gnom_isotig02209_36	322.43	29	3	AT5G44400.1	FAD-binding Berberine family protein	7e-115	oxidation-reduction process	cell wall, cytoplasm, plasmodesma
Ginkgo_Contig63765_80	154.31	4	3	ATMG01190.1	ATPase subunit 1	0	response to cytokinin stimulus, response to oxidative stress	mitochondrial proton-transporting ATP synthase complex
Dougfir-megastigmus-comp483652_c1_seq1_4	121.04	2	2	AT3G52580.1	Ribosomal protein S11 family protein	9e-07	RNA methylation, cell wall modification, plant-type cell wall organization, translation	cytoplasm, cytosolic small ribosomal subunit, intracellular, ribosome
Ginkgo_Contig76097_810	119.72	3	2	ATMG01190.1	ATPase subunit 1	0	response to cytokinin stimulus, response to oxidative stress	mitochondrial proton-transporting ATP synthase complex
scaffold-BUWV-2013112-Platycladus_orientalis_sub2_12	114.2	2	2	AT1G07810.1	Encodes an ER-type Ca2+-pumping ATPase.	0	ATP biosynthetic process, calcium ion transport, cation transport, cellular manganese ion homeostasis, manganese ion transport, metabolic process, response to cadmium ion, response to manganese ion	endoplasmic reticulum, endoplasmic reticulum membrane, integral to endoplasmic reticulum membrane, integral to membrane, membrane, nucleus, plasma membrane, vacuolar membrane
scaffold-EGLZ-2017784-Prumnopitys_andina_single_2	113.4	2	2	AT5G60390.1	GTP binding Elongation factor Tu family protein	2e-16	translational elongation	cytoplasm, mitochondrion, nucleus, plasma membrane, plasmodesma, vacuole
Gnetum_gnom_isotig08469_18	108.35	2	2	AT5G08260.1	serine carboxypeptidase-like 35	0	proteolysis	extracellular region
Gnetum_gnom_isotig03230_45	103.07	2	2	AT3G45310.1	Cysteine proteinases superfamily protein	3e-168	proteolysis	extracellular region
scaffold-BTTS-2065818-Austrotaxus_spicata_single_4	94.39	1	1	AT1G56070.1	translation elongation factor 2-like protein	4e-32	response to cold, response to cytokinin stimulus	apoplast, chloroplast, cytoplasm, cytosol, membrane, nucleolus, plasma membrane, plasmodesma, vacuolar membrane
Metasequoia_Contig7429_95	81.86	1	1	AT3G29320.1	plastidic alpha-glucan phosphorylase	0	carbohydrate metabolic process, defense response to bacterium, response to cold, response to temperature stimulus, response to water deprivation, starch biosynthetic process	chloroplast, chloroplast stroma, plastid
scaffold-GTHK-2055426-Gnetum_montanum_single_9	78.78	1	1	AT5G06480.1	Immunoglobulin E-set superfamily protein	1e-40	biological_process, phosphatidylinositol biosynthetic process
Dougfir-megastigmus-comp498801_c2_seq1_5	73.76	1	1	AT5G50950.1	fumarase enzyme	7e-35	fumarate metabolic process, nitrate assimilation, response to salt stress, tricarboxylic acid cycle	cytosol, mitochondrion, tricarboxylic acid cycle enzyme complex
Ginkgo_Contig64972_28	73.44	1	1	ATMG01190.1	ATPase subunit 1	0	response to cytokinin stimulus, response to oxidative stress	mitochondrial proton-transporting ATP synthase complex
scaffold-IZGN-2013214-Dacrydium_balansae_sub1_53	73.33	1	1	AT5G18170.1	glutamate dehydrogenase	0	cellular amino acid metabolic process, nitrogen compound metabolic process, oxidation-reduction process, response to absence of light, response to cadmium ion, response to salt stress	mitochondrion
Dougfir-megastigmus-comp587304_c1_seq5_261	66.83	1	1	AT4G02930.1	GTP binding Elongation factor Tu family protein	0	pyrimidine ribonucleotide biosynthetic process, response to cadmium ion, translational elongation	cell wall, intracellular, mitochondrion
scaffold-IFLI-2008646-Callitris_gracilis-March_sub1_52	66.54	1	1
Metasequoia_Contig7342_11	63.87	1	1	AT5G13120.1	lumenal cyclophilin with peptidyl-prolyl isomerase activity	9e-96	NAD(P)H dehydrogenase complex assembly, cysteine biosynthetic process, protein folding	chloroplast, chloroplast stromal thylakoid, chloroplast thylakoid, chloroplast thylakoid lumen, chloroplast thylakoid membrane, mitochondrion, thylakoid, thylakoid lumen
Dougfir-megastigmus-comp565264_c0_seq1_93	61.48	1	1	AT2G31320.1	poly(ADP-ribose) polymerase.	0	DNA methylation, DNA repair, DNA-dependent DNA replication, RNA interference, cell-cell signaling, chromatin modification, chromatin silencing, cytokinesis by cell plate formation, determination of bilateral symmetry, double-strand break repair via homologous recombination, floral organ formation, gene silencing by RNA, histone H3-K9 methylation, histone modification, meristem initiation, meriste…	intracellular, nucleus
Gnetum_gnom_isotig08244_2	60.77	1	1	AT5G67360.1	subtilisin-like serine protease	3e-08	mucilage extrusion from seed coat, mucilage metabolic process involved seed coat development, negative regulation of catalytic activity, proteolysis, seed coat development	apoplast, cell wall, extracellular region, plant-type cell wall
scaffold-IAJW-2022706-Amentotaxus_argotaenia_single_30	59.43	1	1	AT5G54090.1	DNA mismatch repair protein MutS, type 2	0	maintenance of fidelity involved in DNA-dependent DNA replication, mismatch repair	nucleus
Ginkgo_Contig44979_127	50.35	1	1	AT1G54710.1	homolog of yeast autophagy 18	0	cellular response to phosphate starvation, cellular response to water deprivation, galactolipid biosynthetic process, response to starvation, vacuole organization	nucleus
scaffold-GKCZ-2012072-Diselma_archeri_sub2_22	49.69	1	1	AT3G52170.1	hydroxyproline-rich glycoprotein family protein (	9e-06	biological_process, chromatin assembly or disassembly, protein import into nucleus	DNA binding
scaffold-IIOL-2054815-Pinus_parviflora_single_2	48.88	1	1	AT1G09590.1	Translation protein SH3-like family protein	6e-21	translation	chloroplast, cytoplasm, cytosolic large ribosomal subunit, cytosolic ribosome, intracellular, nucleolus, ribosome
scaffold-AWQB-2000491-Picea_engelmanii_single_20	48.78	1	1	AT1G75280.1	Isoflavone reductase, putative	5e-93	response to cadmium ion, response to oxidative stress	cytoplasm, plasma membrane
Taxus_bac_isotig00558_97	48.54	1	1	AT5G60390.1	GTP binding Elongation factor Tu family protein	0	translational elongation	cytoplasm, mitochondrion, nucleus, plasma membrane, plasmodesma, vacuole

## Sheet: Welwitschia mirabilis Female
Proteins identified in Welwitschia mirabilis fertile ovule (female cone) pollination drops. Accession is the Gymno_DB transcript name; -10lgP is the PEAKS 6 protein score; Total Peptides is the number of peptides matched to the translated transcript by PEAKS 6; Unique Peptides is the number of peptides only found to match the given transcript; TAIR 10 Gene Model is the BLASTp result from running …
Accession	-10lgP	Total Peptides	Unique Peptides	TAIR10 Gene Model	TAIR10 Description	BLASTPe value	Gene Ontology Biological Process	Gene Ontology Cellular Component
scaffold-GTHK-2000777-Gnetum_montanum_single_42	98.44	2	2
scaffold-FHST-2012955-Taxodium_distichum_single_27	57.26	1	1
scaffold-JDQB-2000365-Neocallitropsis_pancheri_sub2_34	56.68	1	1	AT3G50950.2	HOPZ-ACTIVATED RESISTANCE 1	3e-36	defense response	nucleus
scaffold-FMWZ-2034159-Dacrycarpus_compactus_single_4	53.22	1	1
Dougfir-megastigmus-comp524843_c6_seq1_7	46.79	1	1
scaffold-CDFR-2065652-Manoao_colensoi_single_67	45.83	1	1

## Sheet: Welwitschia mirabilis Male
Proteins identified in Welwitschia mirabilis sterile ovule (male cone) pollination drops. Accession is the Gymno_DB transcript name; -10lgP is the PEAKS 6 protein score; Total Peptides is the number of peptides matched to the translated transcript by PEAKS 6; Unique Peptides is the number of peptides only found to match the given transcript; TAIR 10 Gene Model is the BLASTp result from running th…
Accession	-10lgP	Total Peptides	Unique Peptides	TAIR10 Gene Model	TAIR10 Description	BLASTP e value	Gene Ontology Biological Process	Gene Ontology Cellular Component
scaffold-GTHK-2013894-Gnetum_montanum_sub1_22	261.81	8	1	AT5G42020.1	Heat shock protein 70 (Hsp 70) family protein	0	response to cadmium ion	nucleus; vacuolar membrane; cell wall; chloroplast; nucleolus; plasma membrane; vacuole; plasmodesma; membrane
scaffold-CGDN-2003586-Tetraclinis_sp._sub1_50	247.97	7	1	AT5G42020.1	Heat shock protein 70 (Hsp 70) family protein	0	response to cadmium ion	nucleus; vacuolar membrane; cell wall; chloroplast; nucleolus; plasma membrane; vacuole; plasmodesma; membrane
Gnetum_gnom_isotig01036_18	243.33	6	6	AT3G08590.1	Phosphoglycerate mutase, 2,3-bisphosphoglycerate-independent	0	metabolic process; glucose catabolic process; response to cadmium ion	cytoplasm; cytosol; plasmodesma; apoplast
Sciadopitys_verti_isotig10884_21	234.6	8	6	AT5G02500.1	Heat shock cognate protein 70-1	0	response to cadmium ion	membrane; plasmodesma; cytosolic ribosome; Golgi apparatus; vacuolar membrane; apoplast; cell wall; nucleolus; nucleus; plasma membrane; chloroplast
scaffold-FMWZ-2059145-Dacrycarpus_compactus_single_23	228.09	6	1	AT5G42020.1	Heat shock protein 70 (Hsp 70) family protein	0	response to cadmium ion	nucleus; vacuolar membrane; cell wall; chloroplast; nucleolus; plasma membrane; vacuole; plasmodesma; membrane
scaffold-GTHK-2008718-Gnetum_montanum_sub2_13	226.1	8	1	AT5G08680.1	ATP synthase alpha/beta family protein	0	ATP hydrolysis coupled proton transport; ATP biosynthetic process; ATP catabolic process; ATP synthesis coupled proton transport; proton transport; ATP metabolic process; response to cadmium ion	mitochondrial proton-transporting ATP synthase complex, catalytic core F(1); proton-transporting ATP synthase complex, catalytic core F(1); mitochondrion; proton-transporting two-sector ATPase complex, catalytic domain; membrane; proton-transporting two-sector ATPase complex
scaffold-GTHK-2056904-Gnetum_montanum_single_14	208.13	6	1	AT2G36530.1	Enolase	0	glycolysis; response to salt stress; response to cadmium ion	phosphopyruvate hydratase complex; chloroplast; plasmodesma; plasma membrane; cytosol; cytoplasm; apoplast; membrane
Taxus_bac_isotig03689_56	201.89	4	1	AT5G56000.1	HEAT SHOCK PROTEIN 81.4	0	protein folding	vacuolar membrane; chloroplast stroma; Golgi apparatus; cytoplasm; plasma membrane; apoplast; cell wall
scaffold-GTHK-2004667-Gnetum_montanum_single_45	201.76	7	1	AT3G12780.1	Phosphoglycerate kinase 1	0	glycolysis; response to cadmium ion	chloroplast stroma; chloroplast; cell wall; chloroplast envelope; thylakoid; cytosol; membrane; nucleus; apoplast
scaffold-GTHK-2014932-Gnetum_montanum_sub1_14	199.26	3	3	AT3G02520.1	General regulatory factor 7	1e-129		plasma membrane; chloroplast; Golgi apparatus; plasmodesma; cytoplasm
scaffold-CGDN-2007304-Tetraclinis_sp._sub2_12	195.98	7	3	AT5G60390.1	GTP binding Elongation factor Tu family protein	0	translational elongation	cytoplasm; vacuole; plasma membrane; plasmodesma
scaffold-GTHK-2010284-Gnetum_montanum_single_50	192.74	5	1	AT1G56070.1	Ribosomal protein S5/Elongation factor G/III/V family protein	0		nucleolus; plasma membrane; vacuolar membrane; membrane; cytoplasm; cytosol; chloroplast; plasmodesma
scaffold-CGDN-2003149-Tetraclinis_sp._single_15	188.88	4	1	AT5G16970.1	Alkenal reductase	1e-94	response to cadmium ion	cytosol; cytoplasm
Sequoia_semp_isotig05393_40	177.69	3	3	AT5G09810.1	Actin 7	0		chloroplast stroma; chloroplast envelope; cell wall; nucleolus; plasma membrane; plasmodesma; cytoplasm; cytosol
scaffold-GGEA-2012180-Cedrus_libani_single_7	174.94	5	4	AT1G68850.1	Peroxidase superfamily protein	3e-81	oxidation-reduction process; response to oxidative stress	extracellular region
Ginkgo_Contig59576_27	169.97	3	3	AT1G72730.1	DEA(D/H)-box RNA helicase family protein	1e-157		vacuolar membrane; cytoplasm
scaffold-FMWZ-2006561-Dacrycarpus_compactus_sub2_26	169.93	4	4	AT3G55610.1	Delta 1-pyrroline-5-carboxylate synthase 2	0		mitochondrion; cytoplasm; plasmodesma; cytosol
scaffold-GTHK-2057331-Gnetum_montanum_single_25	169.15	2	2	AT1G78900.1	Vacuolar ATP synthase subunit A	0	response to salt stress; proton transport; ATP metabolic process; ATP hydrolysis coupled proton transport	vacuole; chloroplast; Golgi apparatus; cell wall; plasmodesma; plasma membrane; plant-type vacuole; chloroplast envelope; vacuolar membrane; membrane; mitochondrion
scaffold-FHST-2063930-Taxodium_distichum_single_38	164.89	3	2	ATMG01190.1	ATP synthase subunit 1	0	ATP synthesis coupled proton transport; ATP hydrolysis coupled proton transport; ATP metabolic process; proton transport	proton-transporting two-sector ATPase complex; proton-transporting ATP synthase complex, catalytic core F(1); cell wall; mitochondrion; proton-transporting two-sector ATPase complex, catalytic domain
Gnetum_gnom_isotig03749_19	164.73	2	2	AT5G03340.1	ATPase, AAA-type, CDC48 protein	0		Golgi apparatus; cytosol; cell wall; nucleus
scaffold-GNQG-2083787-Encephalartos_barteri_single_17	163.48	2	1	AT5G42020.1	Heat shock protein 70 (Hsp 70) family protein	2e-120	response to cadmium ion	nucleus; vacuolar membrane; cell wall; chloroplast; nucleolus; plasma membrane; vacuole; plasmodesma; membrane
scaffold-IOVS-2008275-Pseudotsuga_menziesii_single_8	162.92	3	3	AT5G65730.1	Xyloglucan endotransglucosylase/hydrolase 6	1e-27	cellular glucan metabolic process; carbohydrate metabolic process	cell wall; extracellular region; apoplast
scaffold-GAMH-2008637-Tsuga_heterophylla_single_43	161.15	5	1	AT5G60390.1	GTP binding Elongation factor Tu family protein	0	translational elongation	cytoplasm; vacuole; plasma membrane; plasmodesma
Gnetum_gnom_isotig10086_53	157.41	2	2	AT4G24190.1	Chaperone protein htpG family protein	0	protein folding; response to cadmium ion	vacuolar membrane; plasmodesma; nucleus; vacuole; membrane; plasma membrane; chloroplast
scaffold-IFLI-2145561-Callitris_gracilis-March_single_27	156.64	5	1	AT5G08570.1	Pyruvate kinase family protein	0	glycolysis	cytosol; cytoplasm
Taxus_bac_isotig11662_24	154.05	3	2	AT1G55490.1	Chaperonin 60 beta	0	cellular protein metabolic process; protein folding; protein refolding	cytosolic ribosome; chloroplast stroma; chloroplast envelope; membrane; apoplast; plasma membrane; cytoplasm; chloroplast
scaffold-IIOL-2076512-Pinus_parviflora_single_13	152.16	2	1	AT2G22480.1	Phosphofructokinase 5	7e-144	glycolysis	6-phosphofructokinase complex; chloroplast
scaffold-GGEA-2068291-Cedrus_libani_single_56	150.36	2	2	AT3G06720.1	importin alpha isoform 1	0	protein import into nucleus	nucleus; cytoplasm; nucleolus; cell wall; cytosol
Pseudotsuga_menz_isotig11281_39	149.79	2	1	AT5G19770.1	Tubulin alpha-3	0	GTP catabolic process; microtubule-based movement; microtubule-based process; protein polymerization	plasma membrane; plasmodesma; cytoplasm; cell wall
scaffold-GTHK-2015333-Gnetum_montanum_single_67	149.58	4	1	AT1G70730.3	Phosphoglucomutase/phosphomannomutase family protein	0	carbohydrate metabolic process	cytoplasm; cytosol
scaffold-EGLZ-2010503-Prumnopitys_andina_single_17	149.39	4	1	AT5G16970.1	Alkenal reductase	2e-96	response to cadmium ion	cytosol; cytoplasm
scaffold-CGDN-2019601-Tetraclinis_sp._single_3	147.5	3	3	AT5G42020.1	Heat shock protein 70 (Hsp 70) family protein	7e-11	response to cadmium ion	nucleus; vacuolar membrane; cell wall; chloroplast; nucleolus; plasma membrane; vacuole; plasmodesma; membrane
Sciadopitys_verti_isotig08139_8	145.63	2	2	AT5G35530.1	Ribosomal protein S3 family protein	8e-149	response to salt stress; translation	cytoplasm; plasmodesma; cytosolic ribosome; cytosol; nucleolus; small ribosomal subunit; ribosome; membrane; intracellular
Gnetum_gnom_isotig00037_25	145.3	4	4	AT4G39230.1	NmrA-like negative transcriptional regulator family protein	1e-93	response to cadmium ion	cytoplasm
Pseudotsuga_menz_isotig04598_44	141.68	2	1	AT1G50010.1	Tubulin alpha-2 chain	0	GTP catabolic process; protein polymerization; microtubule-based process; microtubule-based movement; response to salt stress	cell wall; microtubule; membrane; cytoplasm; protein complex
Ginkgo_Contig67500_70	138.84	2	1	AT2G07698.1	ATPase, F1 complex, alpha subunit protein	0	ATP hydrolysis coupled proton transport; ATP metabolic process; ATP synthesis coupled proton transport; proton transport	plasma membrane; mitochondrion; vacuolar membrane; membrane; chloroplast envelope; chloroplast; proton-transporting ATP synthase complex, catalytic core F(1); proton-transporting two-sector ATPase complex; vacuole; proton-transporting two-sector ATPase complex, catalytic domain; nucleolus
Gnetum_gnom_isotig06648_34	138.35	2	2	AT5G59240.1	Ribosomal protein S8e family protein	5e-117	translation	cytosolic ribosome; membrane; cytoplasm
scaffold-GNQG-2086502-Encephalartos_barteri_single_49	136.86	2	2	AT5G20890.1	TCP-1/cpn60 chaperonin family protein	0	protein folding; cellular protein metabolic process	cell wall; anchored to plasma membrane; cytoplasm; cytosol
Pinus_taeda_isotig25862_23	136.53	3	3	AT4G25050.2	Acyl carrier protein 4	9e-36		chloroplast
Sequoia_semp_isotig12955_8	135.56	2	2	AT4G02080.1	Secretion-associated RAS super family 2	3e-134	intracellular protein transport	plasma membrane
scaffold-ACWS-2067405-Arucaria_sp._single_19	132.48	3	3	AT4G25740.1	RNA binding Plectin/S10 domain-containing protein	2e-72		cytosolic ribosome; cytosol; membrane
scaffold-GTHK-2056450-Gnetum_montanum_single_13	126.6	2	1	AT1G09210.1	Calreticulin 1b	0	response to salt stress; protein folding	vacuole; chloroplast
Pinus_lamb_isotig24551_17	130.78	2	1	AT1G65930.1	Cytosolic NADP+-dependent isocitrate dehydrogenase	0	isocitrate metabolic process; oxidation-reduction process; response to salt stress; response to cadmium ion	apoplast; chloroplast stroma; chloroplast; plasmodesma; cytosol; plasma membrane
Gnetum_gnom_isotig10498_47	123.97	2	1	AT1G55490.1	Chaperonin 60 beta	0	cellular protein metabolic process; protein folding; protein refolding	cytosolic ribosome; chloroplast stroma; chloroplast envelope; membrane; apoplast; plasma membrane; cytoplasm; chloroplast
scaffold-CGDN-2006923-Tetraclinis_sp._single_47	123.64	3	3	AT2G21130.1	Cyclophilin-like peptidyl-prolyl cis-trans isomerase family protein	1e-101	protein folding	cytoplasm; cytosol; plasma membrane
Taxus_bac_isotig08127_17	123.45	2	1	AT4G09320.1	Nucleoside diphosphate kinase family protein	3e-93	nucleoside diphosphate phosphorylation; response to salt stress; UTP biosynthetic process; CTP biosynthetic process; GTP biosynthetic process; response to cadmium ion	vacuolar membrane; cytoplasm; chloroplast; plasma membrane; plasmodesma; vacuole; apoplast; cytosol
Sciadopitys_verti_isotig07658_20	123.25	1	1	AT5G59850.1	Ribosomal protein S8 family protein	1e-88	translation	intracellular; ribosome; chloroplast; cell wall; membrane
Gnetum_gnom_isotig04644_15	120.64	2	1	AT1G34030.1	Ribosomal protein S13/S18 family	3e-102	translation	vacuolar membrane; cytosolic ribosome; intracellular; membrane; plasmodesma; plasma membrane; cytoplasm; cell wall; ribosome
scaffold-GTHK-2055300-Gnetum_montanum_single_21	120.27	2	2	AT5G09500.1	Ribosomal protein S19 family protein	5e-86	translation	small ribosomal subunit; cytoplasm; ribosome
Gnetum_gnom_isotig09735_41	119.92	1	1	AT3G03250.1	UDP-GLUCOSE PYROPHOSPHORYLASE 1	0	metabolic process; response to salt stress	plasma membrane; cytoplasm; cytosol
scaffold-FRPM-2008332-Calocedrus_decurrens_single_44	117.39	2	1	AT1G64190.1	6-phosphogluconate dehydrogenase family protein	0	response to salt stress; pentose-phosphate shunt; oxidation-reduction process	membrane; cytoplasm; chloroplast stroma; cytosol; chloroplast
scaffold-AQFM-2082975-Pseudolarix_amabilis_single_60	116.84	2	2	AT2G28000.1	Chaperonin-60alpha	0	cellular protein metabolic process; protein refolding; protein folding	cytosolic ribosome; thylakoid; chloroplast envelope; chloroplast stroma; chloroplast; apoplast; mitochondrion; cytoplasm; membrane
Gnetum_gnom_isotig10182_14	115.67	1	1	AT1G16300.1	Glyceraldehyde-3-phosphate dehydrogenase of plastid 2	0	oxidation-reduction process; glucose metabolic process	chloroplast
Gnetum_gnom_isotig10720_7	115.17	1	1	AT3G09640.1	Ascorbate peroxidase 2	2e-140	response to oxidative stress; oxidation-reduction process	cytoplasm
scaffold-GTHK-2056801-Gnetum_montanum_single_45	115.03	1	1	AT1G68010.2	Hydroxypyruvate reductase	0
scaffold-GTHK-2057168-Gnetum_montanum_single_54	114.35	2	1	AT3G03960.1	TCP-1/cpn60 chaperonin family protein	0	protein folding; cellular protein metabolic process	cytosol; membrane; cytoplasm; plasmodesma
Cycas-rumphii-NODE_6213_length_496_cov_0.554435_8	114.28	2	1	AT1G26320.1	Zinc-binding dehydrogenase family protein	3e-57	oxidation-reduction process	cytoplasm
scaffold-IIOL-2016225-Pinus_parviflora_sub2_23	113.94	2	2	AT3G52990.1	Pyruvate kinase family protein	1e-137	glycolysis; response to cadmium ion	membrane; cytosol
scaffold-GNQG-2003545-Encephalartos_barteri_sub2_68	112.71	3	1	AT1G56070.1	Ribosomal protein S5/Elongation factor G/III/V family protein	0		nucleolus; plasma membrane; vacuolar membrane; membrane; cytoplasm; cytosol; chloroplast; plasmodesma
Sciadopitys_verti_isotig08815_19	111.09	2	1	AT1G65930.1	Cytosolic NADP+-dependent isocitrate dehydrogenase	0	isocitrate metabolic process; oxidation-reduction process; response to salt stress; response to cadmium ion	apoplast; chloroplast stroma; chloroplast; plasmodesma; cytosol; plasma membrane
scaffold-IIOL-2001767-Pinus_parviflora_sub2_15	110.83	1	1	AT3G53430.1	Ribosomal protein L11 family protein	8e-105	translation	membrane; ribosome; cytoplasm
scaffold-AQFM-2080247-Pseudolarix_amabilis_single_34	110.13	1	1	AT4G00680.1	Actin depolymerizing factor 8	4e-75		intracellular; cytoplasm
scaffold-JBND-2069565-Pinus_ponderosa_single_26	107.76	2	2	AT1G08830.1	Copper/zinc superoxide dismutase 1	3.00E-81		cytosol; cytoplasm
Pinus_taeda_isotig11825_43	105.65	2	1	AT1G56340.1	Calreticulin 1a	0	response to salt stress; response to cadmium ion; protein folding	plasmodesma; chloroplast; vacuolar membrane
picea_abies_isotig08479_27	105.05	2	2	AT3G23990.1	Heat shock protein 60	0	protein folding; cellular protein metabolic process; protein refolding; response to cadmium ion	cytosolic ribosome; vacuolar membrane; mitochondrion
scaffold-JRNA-2060886-Phyllocladus_hypohyllus_single_5	103.39	1	1	AT4G00100.1	Ribosomal protein S13A	6e-94	translation	ribosome; nucleolus; intracellular; membrane; chloroplast
picea_abies_isotig04270_6	102.89	1	1	AT2G37270.1	Ribosomal protein 5B	1e-130	translation	vacuolar membrane; small ribosomal subunit; cytosol; membrane; chloroplast; cytosolic ribosome; intracellular; plasma membrane; cell wall; ribosome
Pseudotsuga_menz_isotig16021_21	102.41	1	1	AT5G45775.2	Ribosomal L5P family protein	8e-125	translation	vacuole; ribosome; intracellular; cytoplasm
scaffold-GTHK-2015292-Gnetum_montanum_sub2_30	101.97	1	1	AT4G31990.3	Aspartate aminotransferase 5	6e-158	biosynthetic process; response to cadmium ion; cellular amino acid metabolic process	apoplast; chloroplast
scaffold-AQFM-2082250-Pseudolarix_amabilis_single_12	101.45	1	1	AT1G21750.1	PDI-like 1-1	0	glycerol ether metabolic process; cell redox homeostasis; response to salt stress	vacuole; thylakoid; plant-type cell wall; membrane; chloroplast; endoplasmic reticulum
scaffold-AIGO-2068573-Chamaecyparis_lawsoniana_single_12	99.85	1	1	AT5G56450.1	Mitochondrial substrate carrier family protein	3e-158	transmembrane transport; transport	mitochondrion; mitochondrial inner membrane
Dougfir-megastigmus-comp568853_c0_seq1_31	98.63	1	1	AT1G04410.1	Lactate/malate dehydrogenase family protein	0	carbohydrate metabolic process; response to salt stress; malate metabolic process; oxidation-reduction process; cellular carbohydrate metabolic process; response to cadmium ion	vacuolar membrane; chloroplast stroma; plasma membrane; vacuole; nucleus; chloroplast; membrane; cytoplasm; plasmodesma; apoplast
scaffold-GAMH-2010422-Tsuga_heterophylla_single_91	98.43	1	1	AT1G52360.2	Coatomer, beta' subunit	0	intracellular protein transport; vesicle-mediated transport	membrane coat
Ginkgo_Contig27736_11	97.6	1	1	AT4G37930.1	Serine transhydroxymethyltransferase 1	1e-168	response to cadmium ion	chloroplast; mitochondrion; chloroplast thylakoid; chloroplast stroma; cytosolic ribosome; apoplast; membrane; nucleus; plasma membrane
Pinus_taeda_isotig34138_16	96.4	1	1	AT5G51890.1	Peroxidase superfamily protein	1e-70	oxidation-reduction process; response to oxidative stress	extracellular region
scaffold-BBDD-2008784-Microstrobos_fitzgeraldii_single_51	95.35	2	1	AT5G13490.1	ADP/ATP carrier 2	0	transmembrane transport; transport	mitochondrion; chloroplast; vacuolar membrane; chloroplast envelope; membrane
Gnetum_gnom_isotig03834_19	94.38	1	1	AT3G05590.1	Ribosomal protein L18	2e-111	translation	chloroplast; cytoplasm; vacuole; vacuolar membrane; intracellular; plasma membrane; ribosome
scaffold-IAJW-2147976-Amentotaxus_argotaenia_single_24	94.24	1	1	AT3G16640.1	Translationally controlled tumor protein	5e-89	response to cadmium ion; defense response to bacterium	plasmodesma; vacuolar membrane; cytoplasm; nucleus; cytosol; chloroplast; plasma membrane; Golgi apparatus; thylakoid; apoplast
scaffold-FHST-2003197-Taxodium_distichum_single_28	94.1	1	1	AT5G39740.1	Ribosomal protein L5 B	3e-174	translation	nucleolus; plasma membrane; vacuole; cytosolic ribosome; ribosome; intracellular; cytoplasm; cytosol
scaffold-GTHK-2057477-Gnetum_montanum_single_91	93.22	1	1	AT4G31480.1	Coatomer, beta subunit	0	intracellular protein transport; vesicle-mediated transport	membrane coat; nucleus; cytoplasm; COPI vesicle coat; plasmodesma; cytosol
scaffold-JBND-2010831-Pinus_ponderosa_sub1_2	92.31	3	3	AT2G21660.1	Cold, circadian rhythm, and rna binding 2	2e-41	response to cadmium ion; response to salt stress	peroxisome; chloroplast; cytosol
Metasequoia_Contig7367_23	91.96	2	2	AT5G15200.1	Ribosomal protein S4	6e-124	translation	small ribosomal subunit; chloroplast; cytosolic ribosome; intracellular; nucleolus; cell wall; mitochondrion; plasmodesma; vacuolar membrane; membrane; cytosol
scaffold-IZGN-2006995-Dacrydium_balansae_single_30	91.86	1	1	AT1G35720.1	Annexin 1	1e-130	response to cadmium ion	plasma membrane; plasmodesma; vacuole; apoplast; nucleus; vacuolar membrane; chloroplast stroma; chloroplast; mitochondrion; thylakoid; cell wall
Pinus_lamb_isotig10342_15	91.74	1	1	AT1G65980.1	Thioredoxin-dependent peroxidase 1	9e-89	response to cadmium ion	membrane; cytoplasm; plasma membrane; cytosol; chloroplast
Dougfir-megastigmus-comp570212_c0_seq1_11	90.68	2	1	AT4G09320.1	Nucleoside diphosphate kinase family protein	1e-92	nucleoside diphosphate phosphorylation; response to salt stress; UTP biosynthetic process; CTP biosynthetic process; GTP biosynthetic process; response to cadmium ion	vacuolar membrane; cytoplasm; chloroplast; plasma membrane; plasmodesma; vacuole; apoplast; cytosol
scaffold-JDQB-2000171-Neocallitropsis_pancheri_single_17	89.25	2	2	AT2G24270.4	Aldehyde dehydrogenase 11A3	0	oxidation-reduction process; metabolic process	cytoplasm
Sciadopitys_verti_isotig10683_29	89.08	1	1	AT1G48630.1	Receptor for activated C kinase 1B	0		cytosolic ribosome; cytosol; cytoplasm
Podocarpus_macro_isotig09394_13	88.84	2	1	AT3G03960.1	TCP-1/cpn60 chaperonin family protein	4e-80	protein folding; cellular protein metabolic process	cytosol; membrane; cytoplasm; plasmodesma
scaffold-GTHK-2003109-Gnetum_montanum_single_10	87.62	1	1	AT3G12130.1	KH domain-containing protein / zinc finger (CCCH type) family protein	4e-06		nucleus
scaffold-ACWS-2013189-Arucaria_sp._sub2_35	87.38	1	1	AT1G64980.1	Nucleotide-diphospho-sugar transferases superfamily protein	7e-129		nucleus; cytosol
scaffold-AQFM-2081022-Pseudolarix_amabilis_single_11	86.89	2	2	AT5G39740.1	Ribosomal protein L5 B	1e-166	translation	nucleolus; plasma membrane; vacuole; cytosolic ribosome; ribosome; intracellular; cytoplasm; cytosol
scaffold-HQOM-2013154-Torreya_nucifera_single_16	86.07	1	1	AT5G05010.1	Clathrin adaptor complexes medium subunit family protein	0	intracellular protein transport; transport; vesicle-mediated transport	cytosol; clathrin adaptor complex; membrane; plasmodesma
scaffold-GKCZ-2004624-Diselma_archeri_sub1_10	85.98	1	1	AT3G23990.1	Heat shock protein 60	0	protein folding; cellular protein metabolic process; protein refolding; response to cadmium ion	cytosolic ribosome; vacuolar membrane; mitochondrion
scaffold-GTHK-2057502-Gnetum_montanum_single_97	85.41	1	1	AT4G11420.1	Eukaryotic translation initiation factor 3A	0		plasma membrane; cytosol; cytoplasm
Ginkgo_Contig74004_2	84.77	1	1	AT5G56600.1	Profilin 3	9e-29		chloroplast; actin cytoskeleton
scaffold-GTHK-2056113-Gnetum_montanum_single_30	83.2	1	1	AT5G63400.1	Adenylate kinase 1	1e-144	nucleobase-containing compound metabolic process; nucleotide phosphorylation; response to cadmium ion	cytoplasm; mitochondrion; vacuolar membrane
scaffold-IOVS-2003855-Pseudotsuga_menziesii_single_13	83.12	2	1	AT5G58400.1	Peroxidase superfamily protein	2e-37	response to oxidative stress; oxidation-reduction process	extracellular region
scaffold-HILW-2010734-Acmopyle_pancheri_sub2_16	83.01	1	1	AT3G29360.1	UDP-glucose 6-dehydrogenase family protein	0		cytosol; cytoplasm
Pinus_taeda_isotig17431_12	82.12	2	1	AT5G06720.1	Peroxidase 2	2e-119	oxidation-reduction process; response to oxidative stress	extracellular region; Golgi apparatus
scaffold-HOUF-2002024-Cryptomeria_japonica-leaf_sub2_9	79.98	1	1	AT5G50850.1	Transketolase family protein	0	defense response to bacterium; metabolic process	vacuolar membrane; mitochondrion; nucleolus
Taxus_bac_isotig05468_11	79.9	1	1	AT3G62870.1	Ribosomal protein L7Ae/L30e/S12e/Gadd45 family protein	3e-160	ribosome biogenesis	cytosolic ribosome; cytoplasm; membrane; vacuolar membrane; cytosol; ribonucleoprotein complex
scaffold-HILW-2114528-Acmopyle_pancheri_single_70	76.72	1	1	AT4G23100.1	Glutamate-cysteine ligase	0	glutathione biosynthetic process; response to cadmium ion	chloroplast stroma; chloroplast
scaffold-ACWS-2065367-Arucaria_sp._single_10	76.54	1	1	AT3G05560.1	Ribosomal L22e protein family	1e-54	translation	cytosolic ribosome; nucleolus; plasma membrane; ribosome; cytosol; intracellular; plasmodesma; cytoplasm
Podocarpus_macro_isotig08803_14	76.1	1	1	AT1G31812.1	Acyl-CoA-binding protein 6	1e-37		cytosol; cytoplasm; plasma membrane
scaffold-GGEA-2068351-Cedrus_libani_single_50	75.65	1	1	AT2G28000.1	Chaperonin-60alpha	0	cellular protein metabolic process; protein refolding; protein folding	cytosolic ribosome; thylakoid; chloroplast envelope; chloroplast stroma; chloroplast; apoplast; mitochondrion; cytoplasm; membrane
Ginkgo_Contig69164_58	75.43	1	1	AT3G29360.1	UDP-glucose 6-dehydrogenase family protein	0		cytosol; cytoplasm
Gnetum_gnom_isotig12850_13	74.29	1	1	AT4G16160.2	Mitochondrial import inner membrane translocase subunit Tim17/Tim22/Tim23 family protein	2e-36
Gnetum_gnom_isotig06697_10	72.95	1	1	AT1G77710.1	ubiquitin-fold modifier	1e-54	protein K69-linked ufmylation	cytoplasm, nucleus
Ginkgo_Contig77008_45	72.55	1	1	AT4G01850.1	S-adenosylmethionine synthetase 2	0	S-adenosylmethionine biosynthetic process	cell wall; cytoplasm; nucleolus; plasmodesma
Pseudotsuga_menz_isotig03589_31	72.39	1	1	AT5G16990.1	Zinc-binding dehydrogenase family protein	2e-154	oxidation-reduction process	plasma membrane; cytoplasm; cytosol
scaffold-GTHK-2055122-Gnetum_montanum_single_20	72.27	1	1	AT1G31812.1	Acyl-CoA-binding protein 6	8e-39		cytosol; cytoplasm; plasma membrane
Cycas-rumphii-NODE_16297_length_510_cov_6.872549_11	71.68	1	1	AT3G47370.2	Ribosomal protein S10p/S20e family protein	2e-73	translation	plasmodesma; cell wall; cytosolic ribosome; small ribosomal subunit; intracellular; membrane; cytosol; nucleolus; chloroplast; ribosome
scaffold-GKCZ-2006482-Diselma_archeri_sub1_1	70.06	1	1	AT5G60670.1	Ribosomal protein L11 family protein	7e-19	translation	ribosome; cytosol; cytoplasm
picea_abies_isotig06588_15	69.8	1	1	AT4G11600.1	Glutathione peroxidase 6	4e-93	response to salt stress; oxidation-reduction process; response to oxidative stress; response to cadmium ion	mitochondrion; cytosol; plasma membrane; chloroplast
scaffold-GTHK-2003605-Gnetum_montanum_sub2_22	66.99	1	1	AT3G09630.1	Ribosomal protein L4/L1 family	6e-165	translation	cytosolic ribosome; chloroplast; nucleolus; membrane; plasmodesma; vacuole; plasma membrane; cytosol; cell wall; ribosome; cytoplasm
scaffold-BBDD-2007880-Microstrobos_fitzgeraldii_single_6	66.33	1	1	AT5G62300.1	Ribosomal protein S10p/S20e family protein	3e-71	translation	intracellular; small ribosomal subunit; cell wall; ribosome; chloroplast
scaffold-IIOL-2076738-Pinus_parviflora_single_9	65.7	1	1	AT1G32470.1	Single hybrid motif superfamily protein	2e-68	glycine catabolic process; glycine decarboxylation via glycine cleavage system	mitochondrion; glycine cleavage complex; chloroplast
scaffold-AREG-2068507-Nothotsuga_longibracteata_single_48	65.58	1	1	AT5G07350.2	TUDOR-SN protein 1	0	gene silencing by RNA	cytosol
scaffold-EGLZ-2037573-Prumnopitys_andina_single_30	65.15	1	1	AT3G55440.1	Triosephosphate isomerase	7e-143	response to salt stress; response to cadmium ion; metabolic process	chloroplast stroma; cytosol; cytoplasm; vacuolar membrane; vacuole; chloroplast; plasma membrane; cell wall; apoplast; plasmodesma
Ginkgo_Contig76583_27	64.83	1	1	AT5G02500.1	Heat shock cognate protein 70-1	3e-05	response to cadmium ion	membrane; plasmodesma; cytosolic ribosome; Golgi apparatus; vacuolar membrane; apoplast; cell wall; nucleolus; nucleus; plasma membrane; chloroplast
scaffold-EFMS-2024243-Torreya_taxifolia_single_4	63.98	1	1	AT5G09590.1	Mitochondrial HSO70 2	2e-13	response to salt stress; response to cadmium ion; protein folding	cell wall; vacuolar membrane; mitochondrion; chloroplast
Gnetum_gnom_isotig06431_20	63.89	1	1	AT3G44100.1	MD-2-related lipid recognition domain-containing protein	4e-41		extracellular region; vacuole; cell wall
Pinus_lamb_isotig27842_17	61.83	1	1	AT4G34200.1	D-3-phosphoglycerate dehydrogenase	0	L-serine biosynthetic process; oxidation-reduction process; metabolic process	membrane; chloroplast; chloroplast stroma; mitochondrion
Dougfir-megastigmus-comp75096_c0_seq1_5	61.42	1	1
picea_abies_isotig07141_45	60.61	1	1	AT4G02930.1	GTP binding Elongation factor Tu family protein	0	translational elongation	mitochondrion; intracellular; cell wall
scaffold-BBDD-2078298-Microstrobos_fitzgeraldii_single_83	59.09	1	1	AT2G04030.1	Chaperone protein htpG family protein	0		chloroplast stroma; chloroplast; chloroplast envelope; vacuolar membrane; mitochondrion
Ginkgo_Contig76692_25	55.75	1	1	AT5G09590.1	Mitochondrial HSO70 2	0	response to salt stress; response to cadmium ion; protein folding	cell wall; vacuolar membrane; mitochondrion; chloroplast
scaffold-FRPM-2002333-Calocedrus_decurrens_single_28	55.18	1	1	AT3G11130.1	Clathrin, heavy chain	0	intracellular protein transport; vesicle-mediated transport	clathrin coat of trans-Golgi network vesicle; vacuole; vacuolar membrane; clathrin coat of coated pit; plasma membrane; Golgi apparatus; plasmodesma
Ginkgo_Contig74291_4	54.89	1	1	AT5G17310.2	UDP-glucose pyrophosphorylase 2	9e-50	response to salt stress; response to cadmium ion; metabolic process	plasma membrane; cytosol; cytoplasm
scaffold-ACWS-2012455-Arucaria_sp._single_14	52.09	1	1	AT4G13930.1	Serine hydroxymethyltransferase 4	0	response to cadmium ion	membrane; plasmodesma; cytosol; cytoplasm; plasma membrane
scaffold-ESYX-2013010-Cunninghamia_lanceolata-branch_apex_with_needles_single_61	51.75	1	1	AT5G42740.1	Sugar isomerase (SIS) family protein	0	response to cadmium ion; glycolysis; gluconeogenesis	cytoplasm; cytosol
scaffold-GJTI-2060992-Cephalotaxus_harringtonia_single_20	51.57	1	1	AT3G62120.1	Class II aaRS and biotin synthetases superfamily protein	0	tRNA aminoacylation for protein translation; prolyl-tRNA aminoacylation	cytoplasm; cytosol; plasmodesma; membrane
scaffold-ACWS-2068983-Arucaria_sp._single_13	50.76	1	1	AT2G47470.1	Thioredoxin family protein	2e-171	cell redox homeostasis; glycerol ether metabolic process; response to cadmium ion	endoplasmic reticulum; vacuolar membrane; extracellular region
Dougfir-megastigmus-comp585917_c1_seq8_57	50.25	1	1	AT2G33150.1	Peroxisomal 3-ketoacyl-CoA thiolase 3	0	metabolic process	chloroplast; nucleolus; vacuolar membrane; membrane; peroxisome
scaffold-AUDE-2001556-Widdringtonia_cedarbergensis_single_5	49.88	1	1	AT2G21730.1	Cinnamyl alcohol dehydrogenase homolog 2	5e-34	oxidation-reduction process	cytoplasm
Sciadopitys_verti_isotig09797_23	48.56	1	1	AT1G29880.1	Glycyl-tRNA synthetase / glycine--tRNA ligase	0	glycyl-tRNA aminoacylation; response to cadmium ion; tRNA aminoacylation for protein translation	cytoplasm; cytosol
scaffold-GTHK-2001751-Gnetum_montanum_sub1_59	47.48	1	1	AT3G63400.1	Cyclophilin-like peptidyl-prolyl cis-trans isomerase family protein	5e-84	protein folding	cytoplasm
Ginkgo_Contig73925_29	47.33	1	1	AT3G51800.2	Metallopeptidase M24 family protein	5e-120	cellular process; proteolysis	nucleus; nucleolus; plasma membrane
scaffold-GAMH-2056169-Tsuga_heterophylla_single_29	46.44	1	1	AT4G30000.2	Dihydropterin pyrophosphokinase / Dihydropteroate synthase	0	pteridine-containing compound metabolic process; cellular metabolic process; folic acid-containing compound biosynthetic	mitochondrion
